# Supplementary material for: Effective filtering strategies to improve data quality from population-based whole exome sequencing studies
Source: BMC Bioinformatics. 2014 May 2;15:125. doi: 10.1186/1471-2105-15-125 (PMC4098776; doi:10.1186/1471-2105-15-125)
Supplement: Additional file 1 — Table WES genotype concordance in 10 samples after VQSR and genotype filters, including number of genotypes and reference and non-reference concordance. [file 1471-2105-15-125-S1.xlsx]

## Sheet: Sheet1
Additional File 1. WES genotype concordance in 10 samples after VQSR and genotype filters
	WES			Genotypes in Exome Array with GCScore ≥ 0.3			Intersection of Exome Array and WES Genotypes
Sample	Total Genotypes	Reference	Non-Reference*	Total Genotypes	Reference	Non-Reference*	# of Genotypes	Reference	Non-Reference*
1	442052	396836	45216	238598	222125	16473	69650	62315	7335
2	443077	397120	45957	238605	221876	16729	69687	62219	7468
3	442426	397071	45355	238557	221814	16743	69650	62291	7359
4	442175	396640	45535	238642	222198	16444	69677	62305	7372
5	442703	396975	45728	238563	222112	16451	69684	62220	7464
6	443103	397053	46050	238702	222178	16524	69704	62332	7372
7	441909	395905	46004	238536	221636	16900	69642	62108	7534
8	441903	395547	46356	238672	222029	16643	69664	62204	7460
9	441419	395716	45703	238703	222283	16420	69671	62341	7330
10	441285	395853	45432	238349	221801	16548	69575	62181	7394
* Non-reference includes genotypes that are heterozygous or homozygous alternate in the Exome Array
Comparsion of WES genotypes to homozygous reference genotypes from the Exome Arrays
Filters		# of Genotypes	# of Concordant Genotypes†	# of Discordant Genotypes‡	Concordance	Total # of genotypes removed	# of Concordant Genotypes Removed	# of Discordant Genotypes Removed	% of Concordant Genotypes Removed	% of Discordant Genotypes Removed
Genotype	Variant
None	None	622516	621855	661	0.998938	NA	NA	NA	NA	NA
None	VQSR	608173	608065	108	0.999822	14343	13790	553	0.0221756	0.836611
DP	None	612233	611606	627	0.998976	10283	10249	34	0.0164813	0.0514372
GQ	None	611142	610682	460	0.999247	11374	11173	201	0.0179672	0.304085
DP & GQ	None	610554	610108	446	0.99927	11962	11747	215	0.0188903	0.325265
DP & GQ	VQSR	597106	597070	36	0.99994	25410	24785	625	0.0398566	0.945537
† Number of WES genotypes that are also homozygous reference
‡ Number of WES genotypes that are either heterozygous or homozygous alternate
Comparsion of WES genotypes to non-reference* genotypes from the Exome Arrays
Filters		# of Genotypes	# of Concordant Genotypes†	# of Discordant Genotypes‡	Concordance	Total # of genotypes removed	# of Concordant Genotypes Removed	# of Discordant Genotypes Removed	% of Concordant Genotypes Removed	% of Discordant Genotypes Removed
Genotype	Variant
None	None	74088	73537	551	0.992563	NA	NA	NA	NA	NA
None	VQSR	73562	73069	493	0.993298	526	468	58	0.00636414	0.105263
DP	None	72340	72104	236	0.996738	1748	1433	315	0.0194868	0.571688
GQ	None	72914	72689	225	0.996914	1174	848	326	0.0115316	0.591652
DP & GQ	None	72206	71986	220	0.996953	1882	1551	331	0.0210914	0.600726
DP & GQ	VQSR	71720	71552	168	0.997658	2368	1985	383	0.0269932	0.6951
* Non-reference includes genotypes that are heterozygous or homozygous alternate in the Exome Array
† Number of WES genotypes that exactly match the exome array genotype
‡ Number of WES genotypes that do not match the exome array genotype; includes heterozygote to homozygous alternate mismatches
