# Supplementary material for: Effective filtering strategies to improve data quality from population-based whole exome sequencing studies
Source: BMC Bioinformatics. 2014 May 2;15:125. doi: 10.1186/1471-2105-15-125 (PMC4098776; doi:10.1186/1471-2105-15-125)
Supplement: Additional file 3 — Table WES sensitivity and specificity compared to exome array genotypes in 10 samples after VQSR and genotype filters. [file 1471-2105-15-125-S3.xlsx]

## Sheet: Sheet1
Additional File 3. WES sensitivity and specificity compared to exome array genotypes in 10 samples after VQSR and genotype filters
		Exome Array genotype
		Ref/Ref	Ref/Alt	Alt/Alt
WES genotype	Ref/Ref	True Negative (TN)	False Negative (FN)	False Negative (FN)
	Ref/Alt	False Positive (FP)	True Positive (TP)	False Negative (FN)
	Alt/Alt	False Positive (FP)	False Positive (FP)	True Positive (TP)
Comparsion of WES genotypes to all genotypes from the Exome Arrays
Filters		# of Genotypes	True positives (TP)	False positives (FP)	True negatives (TN)	False negatives (FN)	Accuracy (TN+TP) / (TN+FN+TP+FP)	Sensitivity TP/(TP+FN)	Specificity TN/(TN+FP)
Genotype	Variant
None	None	696604	73537	661	621855	551	0.99826	0.992563	0.998938
None	VQSR	681735	73069	108	608065	493	0.999118	0.993298	0.999822
DP	None	684573	72104	627	611606	236	0.998739	0.996738	0.998976
GQ	None	684056	72689	460	610682	225	0.998999	0.996914	0.999247
DP & GQ	None	682760	71986	446	610108	220	0.999025	0.996953	0.99927
DP & GQ	VQSR	668826	71552	36	597070	168	0.999695	0.997658	0.99994
