# Supplementary material for: Effective filtering strategies to improve data quality from population-based whole exome sequencing studies
Source: BMC Bioinformatics. 2014 May 2;15:125. doi: 10.1186/1471-2105-15-125 (PMC4098776; doi:10.1186/1471-2105-15-125)
Supplement: Additional file 7 — Table Concordance between reference (7a) and non-reference (7b) array genotypes and WES genotypes for different combinations of DP and GQ filters. Tables show A) concordance from “raw”, or unfiltered, genotypes before VQSR; B) concordance from VQSR filtered genotypes. [file 1471-2105-15-125-S7.xlsx]

## Sheet: Exome Array Reference
Additional File 7a: Concordance calculated between reference array genotypes and WES genotypes for different combinations of DP and GQ filters
Comparsion of WES genotypes to homozygous reference genotypes from the Exome Arrays
A) Before VQSR filter is applied
Concordance at different combinations of DP and GQ filters												% of concordant genotypes remaining												% of discordant genotypes remaining
	GQ filters												GQ filters												GQ filters
DP filters	0	10	20	30	40	50	60	70	80	90		DP filters	0	10	20	30	40	50	60	70	80	90		DP filters	0	10	20	30	40	50	60	70	80	90
0	0.998938	0.999112	0.999247	0.999317	0.999376	0.999408	0.999435	0.999461	0.999489	0.999515		0	1	0.992875	0.982033	0.969758	0.953034	0.93996	0.927068	0.909532	0.89591	0.881688		0	1	0.83056	0.695915	0.623298	0.559758	0.523449	0.493192	0.461422	0.431165	0.402421
2	0.998938	0.999112	0.999247	0.999317	0.999376	0.999408	0.999435	0.999461	0.999489	0.999515		2	0.998747	0.992875	0.982033	0.969758	0.953034	0.93996	0.927068	0.909532	0.89591	0.881688		2	0.998487	0.83056	0.695915	0.623298	0.559758	0.523449	0.493192	0.461422	0.431165	0.402421
4	0.998941	0.999116	0.999249	0.999317	0.999376	0.999408	0.999435	0.999461	0.999489	0.999515		4	0.994856	0.992875	0.982033	0.969758	0.953034	0.93996	0.927068	0.909532	0.89591	0.881688		4	0.992436	0.826021	0.694402	0.623298	0.559758	0.523449	0.493192	0.461422	0.431165	0.402421
6	0.998956	0.999133	0.999264	0.999317	0.999376	0.999408	0.999435	0.999461	0.999489	0.999515		6	0.989555	0.989166	0.982033	0.969758	0.953034	0.93996	0.927068	0.909532	0.89591	0.881688		6	0.972769	0.807867	0.680787	0.623298	0.559758	0.523449	0.493192	0.461422	0.431165	0.402421
8	0.998976	0.999147	0.99927	0.999317	0.999376	0.999408	0.999435	0.999461	0.999489	0.999515		8	0.983519	0.983284	0.98111	0.969758	0.953034	0.93996	0.927068	0.909532	0.89591	0.881688		8	0.948563	0.789713	0.674735	0.623298	0.559758	0.523449	0.493192	0.461422	0.431165	0.402421
10	0.998994	0.999155	0.999269	0.999321	0.999376	0.999408	0.999435	0.999461	0.999489	0.999515		10	0.977122	0.976908	0.976355	0.969758	0.953034	0.93996	0.927068	0.909532	0.89591	0.881688		10	0.92587	0.77761	0.67171	0.620272	0.559758	0.523449	0.493192	0.461422	0.431165	0.402421
12	0.999028	0.999174	0.999273	0.999326	0.999383	0.999412	0.999438	0.999463	0.999489	0.999515		12	0.970319	0.970118	0.969829	0.967589	0.953034	0.93996	0.927068	0.909532	0.89591	0.881688		12	0.888048	0.754917	0.664145	0.614221	0.553707	0.520424	0.490166	0.459909	0.431165	0.402421
14	0.999056	0.999179	0.999272	0.999325	0.999385	0.999414	0.99944	0.999465	0.999491	0.999517		14	0.963435	0.963249	0.963004	0.962359	0.953034	0.93996	0.927068	0.909532	0.89591	0.881688		14	0.856278	0.744327	0.659607	0.611195	0.552194	0.518911	0.488654	0.458396	0.429652	0.400908
16	0.999081	0.999185	0.999276	0.999328	0.99939	0.999415	0.99944	0.999465	0.999491	0.999517		16	0.95663	0.956466	0.956245	0.955933	0.951743	0.93996	0.927068	0.909532	0.89591	0.881688		16	0.827534	0.733737	0.652042	0.605144	0.546142	0.517398	0.488654	0.458396	0.429652	0.400908
18	0.999112	0.999203	0.99928	0.999331	0.999393	0.99942	0.999444	0.999468	0.999492	0.999517		18	0.949413	0.949268	0.949075	0.948832	0.947417	0.939719	0.927068	0.909532	0.89591	0.881688		18	0.794251	0.712557	0.642965	0.597579	0.541604	0.512859	0.485628	0.455371	0.428139	0.400908
20	0.999157	0.999227	0.999302	0.999346	0.999407	0.999436	0.999459	0.999479	0.999503	0.999524		20	0.941927	0.941814	0.941658	0.941456	0.940956	0.937561	0.927068	0.909532	0.89591	0.881688		20	0.747352	0.685325	0.618759	0.579425	0.524962	0.497731	0.472012	0.446293	0.419062	0.394856
B) After VQSR filter is applied
Concordance at different combinations of DP and GQ filters												% of concordant genotypes remaining												% of discordant genotypes remaining
	GQ filters												GQ filters												GQ filters
DP filters	0	10	20	30	40	50	60	70	80	90		DP filters	0	10	20	30	40	50	60	70	80	90		DP filters	0	10	20	30	40	50	60	70	80	90
0	0.999822	0.999881	0.999923	0.999939	0.999943	0.999944	0.999943	0.999944	0.999943	0.999942		0	0.977824	0.97123	0.961031	0.949358	0.93325	0.920663	0.908245	0.891269	0.878137	0.864383		0	0.163389	0.108926	0.0695915	0.0544629	0.0499244	0.0484115	0.0484115	0.0468986	0.0468986	0.0468986
2	0.999824	0.999881	0.999923	0.999939	0.999943	0.999944	0.999943	0.999944	0.999943	0.999942		2	0.976609	0.97123	0.961031	0.949358	0.93325	0.920663	0.908245	0.891269	0.878137	0.864383		2	0.161876	0.108926	0.0695915	0.0544629	0.0499244	0.0484115	0.0484115	0.0468986	0.0468986	0.0468986
4	0.999826	0.999882	0.999923	0.999939	0.999943	0.999944	0.999943	0.999944	0.999943	0.999942		4	0.972921	0.97123	0.961031	0.949358	0.93325	0.920663	0.908245	0.891269	0.878137	0.864383		4	0.15885	0.107413	0.0695915	0.0544629	0.0499244	0.0484115	0.0484115	0.0468986	0.0468986	0.0468986
6	0.999839	0.999895	0.999933	0.999939	0.999943	0.999944	0.999943	0.999944	0.999943	0.999942		6	0.967882	0.967674	0.961031	0.949358	0.93325	0.920663	0.908245	0.891269	0.878137	0.864383		6	0.146747	0.0953101	0.0605144	0.0544629	0.0499244	0.0484115	0.0484115	0.0468986	0.0468986	0.0468986
8	0.999856	0.999913	0.99994	0.999939	0.999943	0.999944	0.999943	0.999944	0.999943	0.999942		8	0.962081	0.961999	0.960143	0.949358	0.93325	0.920663	0.908245	0.891269	0.878137	0.864383		8	0.130106	0.0786687	0.0544629	0.0544629	0.0499244	0.0484115	0.0484115	0.0468986	0.0468986	0.0468986
10	0.999874	0.999923	0.999943	0.999942	0.999943	0.999944	0.999943	0.999944	0.999943	0.999942		10	0.955896	0.955832	0.955502	0.949358	0.93325	0.920663	0.908245	0.891269	0.878137	0.864383		10	0.113464	0.0695915	0.0514372	0.0514372	0.0499244	0.0484115	0.0484115	0.0468986	0.0468986	0.0468986
12	0.999897	0.999937	0.999944	0.999944	0.999945	0.999944	0.999943	0.999944	0.999943	0.999942		12	0.949307	0.949252	0.949149	0.947232	0.93325	0.920663	0.908245	0.891269	0.878137	0.864383		12	0.0922844	0.0559758	0.0499244	0.0499244	0.0484115	0.0484115	0.0484115	0.0468986	0.0468986	0.0468986
14	0.999913	0.999942	0.999945	0.999945	0.999947	0.999946	0.999945	0.999946	0.999945	0.999944		14	0.942598	0.942554	0.942483	0.942093	0.93325	0.920663	0.908245	0.891269	0.878137	0.864383		14	0.0771558	0.0514372	0.0484115	0.0484115	0.0468986	0.0468986	0.0468986	0.0453858	0.0453858	0.0453858
16	0.999928	0.999943	0.999945	0.999945	0.999947	0.999946	0.999945	0.999946	0.999945	0.999944		16	0.935983	0.935955	0.935895	0.935795	0.931973	0.920663	0.908245	0.891269	0.878137	0.864383		16	0.0635401	0.0499244	0.0484115	0.0484115	0.0468986	0.0468986	0.0468986	0.0453858	0.0453858	0.0453858
18	0.999932	0.999945	0.999945	0.999945	0.999946	0.999946	0.999945	0.999946	0.999945	0.999944		18	0.928927	0.928908	0.928869	0.928818	0.927702	0.920422	0.908245	0.891269	0.878137	0.864383		18	0.0590015	0.0484115	0.0484115	0.0484115	0.0468986	0.0468986	0.0468986	0.0453858	0.0453858	0.0453858
20	0.999941	0.999946	0.999946	0.999946	0.999948	0.999947	0.999947	0.999948	0.999947	0.999946		20	0.921679	0.921671	0.921651	0.921618	0.921361	0.91829	0.908245	0.891269	0.878137	0.864383		20	0.0514372	0.0468986	0.0468986	0.0468986	0.0453858	0.0453858	0.0453858	0.0438729	0.0438729	0.0438729

## Sheet: Exome Array Non-Reference
Additional File 7b: Concordance calculated between non-reference array genotypes and WES genotypes for different combinations of DP and GQ filters
Comparsion of WES genotypes to non-reference genotypes from the Exome Arrays
A) Before VQSR filter is applied
Concordance at different combinations of DP and GQ filters												% of concordant genotypes remaining												% of discordant genotypes remaining
	GQ filters												GQ filters												GQ filters
DP filters	0	10	20	30	40	50	60	70	80	90		DP filters	0	10	20	30	40	50	60	70	80	90		DP filters	0	10	20	30	40	50	60	70	80	90
0	0.992563	0.996215	0.996914	0.997134	0.997218	0.997243	0.997264	0.997265	0.997332	0.997384		0	1	0.995118	0.988468	0.979507	0.970001	0.964208	0.956607	0.947061	0.940574	0.933326		0	1	0.504537	0.408348	0.375681	0.361162	0.355717	0.350272	0.346642	0.335753	0.326679
2	0.993978	0.996215	0.996914	0.997134	0.997218	0.997243	0.997264	0.997265	0.997332	0.997384		2	0.998885	0.995118	0.988468	0.979507	0.970001	0.964208	0.956607	0.947061	0.940574	0.933326		2	0.807623	0.504537	0.408348	0.375681	0.361162	0.355717	0.350272	0.346642	0.335753	0.326679
4	0.995657	0.996222	0.996922	0.997131	0.997218	0.997243	0.997264	0.997265	0.997332	0.997384		4	0.994547	0.993296	0.986673	0.978446	0.970001	0.964208	0.956607	0.947061	0.940574	0.933326		4	0.578947	0.502722	0.406534	0.375681	0.361162	0.355717	0.350272	0.346642	0.335753	0.326679
6	0.996367	0.996543	0.996926	0.997125	0.997214	0.99724	0.997262	0.997265	0.997332	0.997384		6	0.988292	0.98787	0.983478	0.97642	0.968778	0.963025	0.9559	0.947033	0.940574	0.933326		6	0.480944	0.45735	0.404719	0.375681	0.361162	0.355717	0.350272	0.346642	0.335753	0.326679
8	0.996738	0.996888	0.996953	0.997116	0.997206	0.997232	0.997256	0.997262	0.99733	0.997383		8	0.980513	0.980214	0.978909	0.973061	0.965732	0.960156	0.953778	0.94615	0.939867	0.932864		8	0.428312	0.408348	0.399274	0.375681	0.361162	0.355717	0.350272	0.346642	0.335753	0.326679
10	0.996785	0.996923	0.996991	0.997105	0.997196	0.997222	0.997248	0.997256	0.997324	0.997378		10	0.973863	0.973564	0.973238	0.969634	0.962345	0.956892	0.951072	0.943892	0.937705	0.931205		10	0.419238	0.401089	0.392015	0.375681	0.361162	0.355717	0.350272	0.346642	0.335753	0.326679
12	0.99687	0.996981	0.997051	0.997145	0.997183	0.997211	0.997237	0.997246	0.997315	0.99737		12	0.965922	0.965664	0.96546	0.964236	0.958035	0.95284	0.947414	0.94037	0.934346	0.928281		12	0.404719	0.3902	0.381125	0.368421	0.361162	0.355717	0.350272	0.346642	0.335753	0.326679
14	0.996904	0.997016	0.997058	0.997141	0.997172	0.9972	0.997227	0.997236	0.997305	0.997362		14	0.958878	0.958674	0.958524	0.958144	0.954363	0.949304	0.943947	0.936943	0.931123	0.925439		14	0.397459	0.38294	0.377495	0.366606	0.361162	0.355717	0.350272	0.346642	0.335753	0.326679
16	0.996939	0.997024	0.997066	0.997136	0.997159	0.997189	0.997216	0.997224	0.997295	0.997352		16	0.95216	0.952024	0.951929	0.951711	0.949916	0.945388	0.940071	0.933122	0.927451	0.922026		16	0.3902	0.37931	0.373866	0.364791	0.361162	0.355717	0.350272	0.346642	0.335753	0.326679
18	0.996958	0.997043	0.997086	0.997143	0.99717	0.997176	0.997203	0.997212	0.997283	0.997341		18	0.944749	0.944654	0.944559	0.944368	0.943865	0.94105	0.935869	0.929015	0.923494	0.918191		18	0.384755	0.373866	0.368421	0.361162	0.357532	0.355717	0.350272	0.346642	0.335753	0.326679
20	0.996957	0.997029	0.997072	0.997129	0.997143	0.997155	0.997186	0.997194	0.997266	0.997324		20	0.935515	0.935461	0.935379	0.93523	0.935107	0.934142	0.929913	0.923086	0.917674	0.912425		20	0.381125	0.372051	0.366606	0.359347	0.357532	0.355717	0.350272	0.346642	0.335753	0.326679
B) After VQSR filter is applied
Concordance at different combinations of DP and GQ filters												% of concordant genotypes remaining												% of discordant genotypes remaining
	GQ filters												GQ filters												GQ filters
DP filters	0	10	20	30	40	50	60	70	80	90		DP filters	0	10	20	30	40	50	60	70	80	90		DP filters	0	10	20	30	40	50	60	70	80	90
0	0.993298	0.996916	0.997625	0.997813	0.997904	0.99792	0.997932	0.997925	0.997955	0.997997		0	0.993636	0.988958	0.982512	0.973904	0.964562	0.958878	0.951439	0.941961	0.935543	0.928308		0	0.894737	0.408348	0.31216	0.284936	0.270417	0.266788	0.263158	0.261343	0.255898	0.248639
2	0.994685	0.996916	0.997625	0.997813	0.997904	0.99792	0.997932	0.997925	0.997955	0.997997		2	0.992562	0.988958	0.982512	0.973904	0.964562	0.958878	0.951439	0.941961	0.935543	0.928308		2	0.707804	0.408348	0.31216	0.284936	0.270417	0.266788	0.263158	0.261343	0.255898	0.248639
4	0.99634	0.99691	0.997621	0.99781	0.997904	0.99792	0.997932	0.997925	0.997955	0.997997		4	0.988319	0.987136	0.980717	0.972844	0.964562	0.958878	0.951439	0.941961	0.935543	0.928308		4	0.484574	0.408348	0.31216	0.284936	0.270417	0.266788	0.263158	0.261343	0.255898	0.248639
6	0.99706	0.997238	0.997627	0.997806	0.997901	0.997917	0.99793	0.997925	0.997955	0.997997		6	0.982213	0.981819	0.977549	0.970845	0.963352	0.957708	0.950732	0.941934	0.935543	0.928308		6	0.38657	0.362976	0.310345	0.284936	0.270417	0.266788	0.263158	0.261343	0.255898	0.248639
8	0.997439	0.997591	0.997658	0.997798	0.997895	0.997911	0.997926	0.997923	0.997953	0.997996		8	0.974543	0.974258	0.973007	0.967499	0.960319	0.954853	0.948611	0.94105	0.934836	0.927846		8	0.333938	0.313975	0.3049	0.284936	0.270417	0.266788	0.263158	0.261343	0.255898	0.248639
10	0.997492	0.997631	0.9977	0.99779	0.997887	0.997904	0.99792	0.997918	0.997948	0.997993		10	0.968098	0.967812	0.967499	0.964086	0.956947	0.951603	0.945905	0.938793	0.932673	0.926187		10	0.324864	0.306715	0.297641	0.284936	0.270417	0.266788	0.263158	0.261343	0.255898	0.248639
12	0.997584	0.997696	0.997767	0.997834	0.997878	0.997895	0.997912	0.997911	0.997941	0.997986		12	0.960278	0.960034	0.959843	0.958701	0.952636	0.94755	0.942247	0.935271	0.929314	0.923263		12	0.310345	0.295826	0.286751	0.277677	0.270417	0.266788	0.263158	0.261343	0.255898	0.248639
14	0.997624	0.997737	0.997779	0.997835	0.997869	0.997887	0.997904	0.997903	0.997934	0.99798		14	0.953384	0.953194	0.953058	0.952704	0.948992	0.944042	0.938806	0.931871	0.926119	0.920448		14	0.303085	0.288566	0.283122	0.275862	0.270417	0.266788	0.263158	0.261343	0.255898	0.248639
16	0.997664	0.99775	0.997792	0.997835	0.997859	0.997878	0.997895	0.997894	0.997926	0.997973		16	0.946721	0.946598	0.946517	0.946326	0.944559	0.940125	0.934931	0.92805	0.922447	0.917035		16	0.295826	0.284936	0.279492	0.274047	0.270417	0.266788	0.263158	0.261343	0.255898	0.248639
18	0.997689	0.997775	0.997818	0.997847	0.997875	0.997868	0.997886	0.997885	0.997917	0.997964		18	0.939337	0.939241	0.93916	0.938997	0.938521	0.935801	0.930742	0.923957	0.918504	0.913214		18	0.290381	0.279492	0.274047	0.270417	0.266788	0.266788	0.263158	0.261343	0.255898	0.248639
20	0.997696	0.997768	0.997812	0.99784	0.997855	0.997853	0.997872	0.997872	0.997904	0.997951		20	0.930198	0.930144	0.930076	0.929954	0.929845	0.928934	0.9248	0.918041	0.912697	0.907462		20	0.286751	0.277677	0.272232	0.268603	0.266788	0.266788	0.263158	0.261343	0.255898	0.248639
