# Supplementary material for: Effective filtering strategies to improve data quality from population-based whole exome sequencing studies
Source: BMC Bioinformatics. 2014 May 2;15:125. doi: 10.1186/1471-2105-15-125 (PMC4098776; doi:10.1186/1471-2105-15-125)
Supplement: Additional file 8 — Table Sensitivity and specificity estimates of WES calls for exome array genotypes at different DP and GQ thresholds. [file 1471-2105-15-125-S8.xlsx]

## Sheet: Exome Array All Genotypes
Additional File 8: Sensitivity and specificity estimates of WES calls for exome array genotypes at different DP and GQ thresholds
A) Before VQSR filter is applied
Sensitivity												Specificity
	GQ filters												GQ filters
DP filters	0	10	20	30	40	50	60	70	80	90		DP filters	0	10	20	30	40	50	60	70	80	90
0	0.992563	0.996215	0.996914	0.997134	0.997218	0.997243	0.997264	0.997265	0.997332	0.997384		0	0.998938	0.999112	0.999247	0.999317	0.999376	0.999408	0.999435	0.999461	0.999489	0.999515
2	0.993978	0.996215	0.996914	0.997134	0.997218	0.997243	0.997264	0.997265	0.997332	0.997384		2	0.998938	0.999112	0.999247	0.999317	0.999376	0.999408	0.999435	0.999461	0.999489	0.999515
4	0.995657	0.996222	0.996922	0.997131	0.997218	0.997243	0.997264	0.997265	0.997332	0.997384		4	0.998941	0.999116	0.999249	0.999317	0.999376	0.999408	0.999435	0.999461	0.999489	0.999515
6	0.996367	0.996543	0.996926	0.997125	0.997214	0.99724	0.997262	0.997265	0.997332	0.997384		6	0.998956	0.999133	0.999264	0.999317	0.999376	0.999408	0.999435	0.999461	0.999489	0.999515
8	0.996738	0.996888	0.996953	0.997116	0.997206	0.997232	0.997256	0.997262	0.99733	0.997383		8	0.998976	0.999147	0.99927	0.999317	0.999376	0.999408	0.999435	0.999461	0.999489	0.999515
10	0.996785	0.996923	0.996991	0.997105	0.997196	0.997222	0.997248	0.997256	0.997324	0.997378		10	0.998994	0.999155	0.999269	0.999321	0.999376	0.999408	0.999435	0.999461	0.999489	0.999515
12	0.99687	0.996981	0.997051	0.997145	0.997183	0.997211	0.997237	0.997246	0.997315	0.99737		12	0.999028	0.999174	0.999273	0.999326	0.999383	0.999412	0.999438	0.999463	0.999489	0.999515
14	0.996904	0.997016	0.997058	0.997141	0.997172	0.9972	0.997227	0.997236	0.997305	0.997362		14	0.999056	0.999179	0.999272	0.999325	0.999385	0.999414	0.99944	0.999465	0.999491	0.999517
16	0.996939	0.997024	0.997066	0.997136	0.997159	0.997189	0.997216	0.997224	0.997295	0.997352		16	0.999081	0.999185	0.999276	0.999328	0.99939	0.999415	0.99944	0.999465	0.999491	0.999517
18	0.996958	0.997043	0.997086	0.997143	0.99717	0.997176	0.997203	0.997212	0.997283	0.997341		18	0.999112	0.999203	0.99928	0.999331	0.999393	0.99942	0.999444	0.999468	0.999492	0.999517
20	0.996957	0.997029	0.997072	0.997129	0.997143	0.997155	0.997186	0.997194	0.997266	0.997324		20	0.999157	0.999227	0.999302	0.999346	0.999407	0.999436	0.999459	0.999479	0.999503	0.999524
B) After VQSR filter is applied
Sensitivity												Specificity
	GQ filters												GQ filters
DP filters	0	10	20	30	40	50	60	70	80	90		DP filters	0	10	20	30	40	50	60	70	80	90
0	0.993298	0.996916	0.997625	0.997813	0.997904	0.99792	0.997932	0.997925	0.997955	0.997997		0	0.999822	0.999881	0.999923	0.999939	0.999943	0.999944	0.999943	0.999944	0.999943	0.999942
2	0.994685	0.996916	0.997625	0.997813	0.997904	0.99792	0.997932	0.997925	0.997955	0.997997		2	0.999824	0.999881	0.999923	0.999939	0.999943	0.999944	0.999943	0.999944	0.999943	0.999942
4	0.99634	0.99691	0.997621	0.99781	0.997904	0.99792	0.997932	0.997925	0.997955	0.997997		4	0.999826	0.999882	0.999923	0.999939	0.999943	0.999944	0.999943	0.999944	0.999943	0.999942
6	0.99706	0.997238	0.997627	0.997806	0.997901	0.997917	0.99793	0.997925	0.997955	0.997997		6	0.999839	0.999895	0.999933	0.999939	0.999943	0.999944	0.999943	0.999944	0.999943	0.999942
8	0.997439	0.997591	0.997658	0.997798	0.997895	0.997911	0.997926	0.997923	0.997953	0.997996		8	0.999856	0.999913	0.99994	0.999939	0.999943	0.999944	0.999943	0.999944	0.999943	0.999942
10	0.997492	0.997631	0.9977	0.99779	0.997887	0.997904	0.99792	0.997918	0.997948	0.997993		10	0.999874	0.999923	0.999943	0.999942	0.999943	0.999944	0.999943	0.999944	0.999943	0.999942
12	0.997584	0.997696	0.997767	0.997834	0.997878	0.997895	0.997912	0.997911	0.997941	0.997986		12	0.999897	0.999937	0.999944	0.999944	0.999945	0.999944	0.999943	0.999944	0.999943	0.999942
14	0.997624	0.997737	0.997779	0.997835	0.997869	0.997887	0.997904	0.997903	0.997934	0.99798		14	0.999913	0.999942	0.999945	0.999945	0.999947	0.999946	0.999945	0.999946	0.999945	0.999944
16	0.997664	0.99775	0.997792	0.997835	0.997859	0.997878	0.997895	0.997894	0.997926	0.997973		16	0.999928	0.999943	0.999945	0.999945	0.999947	0.999946	0.999945	0.999946	0.999945	0.999944
18	0.997689	0.997775	0.997818	0.997847	0.997875	0.997868	0.997886	0.997885	0.997917	0.997964		18	0.999932	0.999945	0.999945	0.999945	0.999946	0.999946	0.999945	0.999946	0.999945	0.999944
20	0.997696	0.997768	0.997812	0.99784	0.997855	0.997853	0.997872	0.997872	0.997904	0.997951		20	0.999941	0.999946	0.999946	0.999946	0.999948	0.999947	0.999947	0.999948	0.999947	0.999946
