# Supplementary material for: Effective filtering strategies to improve data quality from population-based whole exome sequencing studies
Source: BMC Bioinformatics. 2014 May 2;15:125. doi: 10.1186/1471-2105-15-125 (PMC4098776; doi:10.1186/1471-2105-15-125)
Supplement: Additional file 9 — Table WES genotype concordance and sensitivity versus specificity compared to exome array genotypes in 10 samples after VQSR and variant filters. [file 1471-2105-15-125-S9.xlsx]

## Sheet: Sheet1
Additional File 9. WES genotype concordance and sensitivity versus specificity compared to exome array genotypes in 10 samples after VQSR and variant filters
Comparsion of WES genotypes to homozygous reference genotypes from the Exome Arrays
Filters		# of Genotypes	# of Concordant Genotypes†	# of Discordant Genotypes‡	Concordance	Total # of genotypes removed	# of Concordant Genotypes Removed	# of Discordant Genotypes Removed	% of Concordant Genotypes Removed	% of Discordant Genotypes Removed
VQSR	Variant
No	None	610554	610108	446	0.99927	11962	11747	215	0.0188903	0.325265
No	HWE	607695	607548	147	0.999758	14821	14307	514	0.023007	0.77761
No	Average GQ	599719	599589	130	0.999783	22797	22266	531	0.0358058	0.803328
No	Call Rate	595106	595018	88	0.999852	27410	26837	573	0.0431564	0.866868
Yes	None	597106	597070	36	0.99994	25410	24785	625	0.0398566	0.945537
Yes	HWE	594762	594737	25	0.999958	27754	27118	636	0.0436082	0.962179
Yes	Average GQ	587174	587152	22	0.999963	35342	34703	639	0.0558056	0.966717
Yes	Call Rate	583128	583107	21	0.999964	39388	38748	640	0.0623103	0.96823
† Number of WES genotypes that are also homozygous reference
‡ Number of WES genotypes that are either heterozygous or homozygous alternate
Comparsion of WES genotypes to non-reference* genotypes from the Exome Arrays
Filters		# of Genotypes	# of Concordant Genotypes†	# of Discordant Genotypes‡	Concordance	Total # of genotypes removed	# of Concordant Genotypes Removed	# of Discordant Genotypes Removed	% of Concordant Genotypes Removed	% of Discordant Genotypes Removed
VQSR	Variant
No	None	72206	71986	220	0.996953	1882	1551	331	0.0210914	0.600726
No	HWE	71269	71071	198	0.997222	2819	2466	353	0.0335341	0.640653
No	Average GQ	71048	70851	197	0.997227	3040	2686	354	0.0365258	0.642468
No	Call Rate	69761	69577	184	0.997362	4327	3960	367	0.0538504	0.666062
Yes	None	71720	71552	168	0.997658	2368	1985	383	0.0269932	0.6951
Yes	HWE	70836	70675	161	0.997727	3252	2862	390	0.0389192	0.707804
Yes	Average GQ	70625	70465	160	0.997735	3463	3072	391	0.0417749	0.709619
Yes	Call Rate	69350	69203	147	0.99788	4738	4334	404	0.0589363	0.733212
* Non-reference includes genotypes that are heterozygous or homozygous alternate in the Exome Array
† Number of WES genotypes that exactly match the exome array genotype
‡ Number of WES genotypes that do not match the exome array genotype; includes heterozygote to homozygous alternate mismatches
Comparsion of WES genotypes to all genotypes from the Exome Arrays
Filters		# of Genotypes	True positives (TP)	False positives (FP)	True negatives (TN)	False negatives (FN)	Accuracy (TN+TP) / (TN+FN+TP+FP)	Sensitivity TP/(TP+FN)	Specificity TN/(TN+FP)
VQSR	Variant
No	None	682760	71986	446	610108	220	0.999025	0.996953	0.99927
No	HWE	678964	71071	147	607548	198	0.999492	0.997222	0.999758
No	Average GQ	670767	70851	130	599589	197	0.999512	0.997227	0.999783
No	Call Rate	664867	69577	88	595018	184	0.999591	0.997362	0.999852
Yes	None	668826	71552	36	597070	168	0.999695	0.997658	0.99994
Yes	HWE	665598	70675	25	594737	161	0.999721	0.997727	0.999958
Yes	Average GQ	657799	70465	22	587152	160	0.999723	0.997735	0.999963
Yes	Call Rate	652478	69203	21	583107	147	0.999743	0.99788	0.999964
