# Supplementary material for: Effective filtering strategies to improve data quality from population-based whole exome sequencing studies
Source: BMC Bioinformatics. 2014 May 2;15:125. doi: 10.1186/1471-2105-15-125 (PMC4098776; doi:10.1186/1471-2105-15-125)
Supplement: Additional file 10 — Table Using a hypergeometric test to look for statistical significant enrichment in the filtering of Tv over Ti variants by each variant filter. [file 1471-2105-15-125-S10.xlsx]

## Sheet: Sheet1
Additional File 10: Using a hypergeometric test to look for statistical significant enrichment in the filtering of Tv over Ti variants by each variant filter
									Hypergeometric Test
Filter	Total	Ti	Tv	Ti/Tv	Total Removed	Ti removed	Tv removed	Ti/Tv of removed sites	P-value	Reference group
None	446271	314441	131830	2.3852	0	0	0	NA	NA	NA
VQSR	391220	283368	107852	2.62738	55051	31073	23978	1.2959	P < 10-320	No Filter
HWE	437007	308331	128676	2.39618	9264	6110	3154	1.93722	1.41753e-21	No Filter
Ave. GQ	413395	294110	119285	2.46561	32876	20331	12545	1.62065	1.13223e-265	No Filter
Call Rate	395730	283135	112595	2.51463	50541	31306	19235	1.62755	P < 10-320	No Filter
Combined	388911	278508	110403	2.52265	57360	35933	21427	1.677	P < 10-320	No Filter
Combined + VQSR	351022	257451	93571	2.7514	95249	56990	38259	1.48958	P < 10-320	No Filter
VQSR + Combined	356771	260896	95875	2.72121	89500	53545	35955	1.48922	P < 10-320	No Filter
Combined + VQSR	351022	257451	93571	2.7514	37889	21057	16832	1.25101	P < 10-320	Combined
VQSR + Combined	356771	260896	95875	2.72121	32140	17612	14528	1.21228	P < 10-320	Combined
Combined + VQSR	351022	257451	93571	2.7514	5749	3445	2304	1.49523	3.71572e-106	VQSR + Combined
