# Supplementary material for: Effective filtering strategies to improve data quality from population-based whole exome sequencing studies
Source: BMC Bioinformatics. 2014 May 2;15:125. doi: 10.1186/1471-2105-15-125 (PMC4098776; doi:10.1186/1471-2105-15-125)
Supplement: Additional file 11 — Table The effect of the order of filtering on Ti/Tv ratios in all six batches. [file 1471-2105-15-125-S11.xlsx]

## Sheet: Sheet1
Additional File 11: The effect of the order of filtering on Ti/Tv ratios in all six batches
	VQSR + Combined Variant Filters								Combined Variant Filters + VQSR											P-value
Batch	Total	Ti	Tv	Ti/Tv	Total Removed	Ti removed	Tv removed		Total	Ti	Tv	Ti/Tv	Total Removed	Ti removed	Tv removed		Additional Ti removed	Additional Tv removed	Ti/Tv of Additional removed sites
1	339190	248541	90649	2.7418	107081	65900	41181		333432	244780	88652	2.76113	112839	69661	43178		3761	1997	1.88332	3.73919e-41
2	361618	264224	97394	2.71294	84653	50217	34436		355120	260133	94987	2.73862	91151	54308	36843		4091	2407	1.69963	3.19548e-72
3	350820	256812	94008	2.73181	95451	57629	37822		347543	254876	92667	2.75045	98728	59565	39163		1936	1341	1.4437	2.92828e-69
4	356771	260896	95875	2.72121	89500	53545	35955		351022	257451	93571	2.7514	95249	56990	38259		3445	2304	1.49523	3.71572e-106
5	366841	265274	101567	2.61181	62052	33492	28560		365343	264463	100880	2.62156	63550	34303	29247		811	687	1.18049	5.42477e-51
6	380363	274971	105392	2.60903	48530	23795	24735		378228	273951	104277	2.62715	50665	24815	25850		1020	1115	0.914798	1.58333e-126
